# Supplementary material for: Cell line access to revolutionize the biosimilars market
Source: F1000Res. 2018 May 3;7:537. [Version 1] doi: 10.12688/f1000research.14808.1 (PMC6051195; doi:10.12688/f1000research.14808.1)
Supplement: Supplementary file 1 [file f1000research-7-16117-s0000.tgz]

Archive with 1 entries (1 files):
- 25f6c1b2-0164-4878-8370-b2b52b1e4534.docx
